# Supplementary material for: Dietary Chlorogenic Acid Attenuates Hepatic Lipid Accumulation and Reprograms Lipid Metabolism in Heat-Stressed Laying Hens: Integrated Transcriptomic and Metabolomic Analyses
Source: Biology (Basel). 2026 Jun 12;15(12):917. doi: 10.3390/biology15120917 (PMC13295461; doi:10.3390/biology15120917)
Supplement: Supplementary file 1 [file biology-15-00917-s001.zip]

Archive with 1 entries (1 files):
- biology-4361279-supplementary.pdf
